# Supplementary material for: Insights into the Activity and Substrate Binding of Xylella fastidiosa Polygalacturonase by Modification of a Unique QMK Amino Acid Motif Using Protein Chimeras
Source: PLoS One. 2015 Nov 16;10(11):e0142694. doi: 10.1371/journal.pone.0142694 (PMC4646678; doi:10.1371/journal.pone.0142694)
Supplement: S1 Text — (XLSX) [file pone.0142694.s001.xlsx]

## Sheet: Figure 2 AX1AX2
	Reagent background has been substracted from data which is why T0 is 0 for all points
				Negative	wt AvPG	AX1A	AX2A
	Experiment 1		T 0	0	0	0	0
			T 0	0	0	0	0
			T 0	0	0	0	0
	Experiment 2		T 0	0	0	0	0
			T 0	0	0	0	0
			T 0	0	0	0	0
	Experiment 3		T 0	0	0	0	0
			T 0	0	0	0	0
			T 0	0	0	0	0
				Negative	wt AvPG	AX1A	AX2A
	Experiment 1		T 20 minutes	0	0.965	0.23	0.006
			T 20 minutes	0	0.96	0.238	0.003
			T 20 minutes	0	0.957	0.225	0.004
	Experiment 2		T 20 minutes	0	0.938	0.282	0.005
			T 20 minutes	0	0.945	0.253	0.004
			T 20 minutes	0	0.943	0.26	0.009
	Experiment 3		T 20 minutes	0	0.942	0.251	0.006
			T 20 minutes	0	0.948	0.246	0.005
			T 20 minutes	0	0.949	0.235	0.003
				Negative	wt AvPG	AX1A	AX2A
	Experiment 1		T 16 hours	0	1.201	0.901	0.095
			T 16 hours	0	1.157	0.875	0.094
			T 16 hours	0	1.123	0.856	0.086
	Experiment 2		T 16 hours	0	1.254	0.913	0.105
			T 16 hours	0	1.214	0.875	0.095
			T 16 hours	0	1.228	0.904	0.098
	Experiment 3		T 16 hours	0	1.234	0.92	0.11
			T 16 hours	0	1.205	0.884	0.112
			T 16 hours	0	1.18	0.896	0.102

## Sheet: Figure 6 Pointmutations
	Reagent background has been substracted from data which is why T0 is 0 for all points
			Negative	Positive	AX1APG	AX2APG Q380R	AX2APG M381I	AX2APG Q380R M381I
	Experiment 1	T 0	0	0	0	0	0	0
		T 0	0	0	0	0	0	0
		T 0	0	0	0	0	0	0
	Experiment 2	T 0	0	0	0	0	0	0
		T 0	0	0	0	0	0	0
		T 0	0	0	0	0	0	0
	Experiment 3	T 0	0	0	0	0	0	0
		T 0	0	0	0	0	0	0
		T 0	0	0	0	0	0	0
			Negative	Positive	AX1APG	AX2APG Q380R	AX2APG M381I	AX2APG Q380R M381I
	Experiment 1	T 16hours	0	0.993	0.101	0.006	0.006	0.011
		T 16hours	0	1.001	0.11	0.008	0.009	0.015
		T 16hours	0	0.998	0.108	0.003	0.003	0.012
	Experiment 2	T 16hours	0	1.122	0.121	0.004	0.008	0.016
		T 16hours	0	1.134	0.118	0.002	0.009	0.015
		T 16hours	0	1.124	0.127	0.002	0.005	0.014
	Experiment 3	T 16hours	0	1.005	0.128	0.003	0.007	0.01
		T 16hours	0	1.002	0.131	0.002	0.004	0.008
		T 16hours	0	1.054	0.145	0.005	0.003	0.007
